# Supplementary material for: Analysis of the different interventions scenario for programmatic measles control in Bangladesh: A modelling study
Source: PLoS One. 2023 Jun 29;18(6):e0283082. doi: 10.1371/journal.pone.0283082 (PMC10310053; doi:10.1371/journal.pone.0283082)
Supplement: S1 Data — (XLSX) [file pone.0283082.s001.xlsx]

## Sheet: Sheet1
year	cases
2000	5098
2001	4414
2002	3484
2003	4067
2004	9743
2005	25934
2006	6192
2007	2924
2008	2660
2009	718
2010	788
2011	5625
2012	1986
2013	237
2014	289
2015	240
2016	972
2017	4001
2018	2263
2019	5827
